# Supplementary material for: VAV2-associated ncRNA network in the focal adhesion pathway is dysregulated in laryngeal squamous cell carcinoma
Source: Discov Oncol. 2026 May 27;17:1064. doi: 10.1007/s12672-026-05181-z (PMC13391986; doi:10.1007/s12672-026-05181-z)
Supplement: Supplementary file 1 — Supplementary Material 1 [file 12672_2026_5181_MOESM1_ESM.xlsx]

## Sheet: Sheet1
GenelncRNA	miRNA	DIANA	MIRDB	MIRMAP	MIRTARBASE	MIRWALK	STARBASE	Target scan	GSE132222	Normalized GSE132222	GSE133632	Normalized GSE133632	GSE Mean	Report GSE	Score
VAV2	hsa-miR-449a			-0.5		-0.5		-0.5	-2.2909	-4.62807	-3.90251	-5.57502	-5.10154	1	-6.60154
VAV2	hsa-miR-449b-5p			-0.5		-0.5		-0.5	-2.10753	-4.25764	-3.65326	-5.21895	-4.73829	1	-6.23829
VAV2	hsa-miR-375								-3.45291	-6.97557	-2.65311	-3.79016	-5.38287	1	-5.38287
VAV2	hsa-miR-216a-5p	-1	-0.5	-0.5		-0.5	-1	-0.5		0	-1.55951	-2.22787	-1.11394	1	-5.11394
VAV2	hsa-miR-449c-5p			-0.5		-0.5			-1.95203	-3.94349	-2.93956	-4.19937	-4.07143	1	-5.07143
VAV2	hsa-miR-30a-5p			-0.5		-0.5	-1	-0.5	-1.3292	-2.68525	-1.43725	-2.05322	-2.36923	1	-4.86923
VAV2	hsa-miR-495-3p	-1	-0.5	-0.5		-0.5	-1	-0.5		0	-1.01891	-1.45558	-0.72779	1	-4.72779
VAV2	hsa-miR-877-3p	-1		-0.5	-1	-0.5		-0.5		0	-1.70991	-2.44273	-1.22137	1	-4.72137
VAV2	hsa-miR-148a-3p			-0.5	-1			-0.5	-1.37986	-2.7876	-1.85003	-2.6429	-2.71525	1	-4.71525
VAV2	hsa-miR-34c-5p			-0.5		-0.5		-0.5	-1.20183	-2.42794	-2.73406	-3.9058	-3.16687	1	-4.66687
VAV2	hsa-miR-139-3p			-0.5		-0.5			-1.87626	-3.79042	-1.97143	-2.81633	-3.30337	1	-4.30337
VAV2	hsa-miR-150-5p		-0.5	-0.5		-0.5		-0.5	-1.45545	-2.9403	-1.02952	-1.47074	-2.20552	1	-4.20552
VAV2	hsa-miR-34b-5p			-0.5		-0.5			-1.1022	-2.22666	-2.68591	-3.83701	-3.03184	1	-4.03184
VAV2	hsa-miR-195-5p			-0.5	-1			-0.5	-1.2506	-2.52646	-1.06356	-1.51938	-2.02292	1	-4.02292
VAV2	hsa-miR-4524b-3p		-0.5	-0.5	-1	-0.5		-0.5		0	-1.41696	-2.02424	-1.01212	1	-4.01212
VAV2	hsa-miR-214-3p		-0.5	-0.5	-1	-0.5	-1	-0.5		0		0	0		-4
VAV2	hsa-miR-3619-5p		-0.5	-0.5	-1	-0.5	-1	-0.5		0		0	0		-4
VAV2	hsa-miR-139-5p					-0.5			-2.06613	-4.174	-1.97143	-2.81633	-3.49516	1	-3.99516
VAV2	hsa-miR-99a-5p					-0.5			-2.32491	-4.69679	-1.54635	-2.20907	-3.45293	1	-3.95293
VAV2	hsa-miR-30c-2-3p	-1		-0.5		-0.5		-0.5	-1.36581	-2.75922		0	-1.37961	1	-3.87961
VAV2	hsa-miR-34b-3p					-0.5			-1.37321	-2.77416	-2.68591	-3.83701	-3.30558	1	-3.80558
VAV2	hsa-miR-1298			-0.5						0	-4.61249	-6.58927	-3.29464	1	-3.79464
VAV2	hsa-miR-29c-5p					-0.5			-1.79619	-3.62867	-1.96766	-2.81094	-3.21981	1	-3.71981
VAV2	hsa-miR-30a-3p			-0.5		-0.5			-1.51157	-3.05367	-1.43725	-2.05322	-2.55344	1	-3.55344
