# Supplementary material for: VAV2-associated ncRNA network in the focal adhesion pathway is dysregulated in laryngeal squamous cell carcinoma
Source: Discov Oncol. 2026 May 27;17:1064. doi: 10.1007/s12672-026-05181-z (PMC13391986; doi:10.1007/s12672-026-05181-z)
Supplement: Supplementary file 2 — Supplementary Material 2 [file 12672_2026_5181_MOESM2_ESM.xlsx]

## Sheet: Sheet1
lncRNA	miRNA	GSE130605	Normalized GSE130605	GSE142083	Normalized GSE142083	GSE127165	Normalized GSE127165	GSE216664	Normalized GSE216664	SGE mean	STARBASE	Score
CCDC144NL-AS1	has-miR-495-3p	4.69006	5.39357	4.51754	4.56317	4.5654	4.42844	5.67781	3.88891	4.56852	1	5.56852
LINC02843	has-miR-495-3p	5.50326	6.32875	4.69317	4.74058	4.64649	4.5071	9.47998	6.49314	5.51739		5.51739
LINC02582	has-miR-495-3p	5.28767	6.08082	4.34981	4.39374	3.92544	3.80768	7.43184	5.0903	4.84314		4.84314
LINC02154	has-miR-495-3p	5.86821	6.74844	4.32671	4.37041	4.25064	4.12312	5.72752	3.92296	4.79123		4.79123
LINC01518	has-miR-495-3p	5.07488	5.83611	3.9937	4.03404	3.99277	3.87299	7.70415	5.27682	4.75499		4.75499
LINC01322	has-miR-495-3p	4.65925	5.35813	3.96194	4.00196	3.77993	3.66654	8.53654	5.84694	4.71839		4.71839
MAGEA4-AS1	has-miR-495-3p	6.17337	7.09938	4.51258	4.55816	4.52223	4.38656	4.07754	2.79283	4.70923		4.70923
CASC20	has-miR-495-3p	4.95032	5.69287	3.94264	3.98246	3.93305	3.81506	6.90615	4.73024	4.55516		4.55516
LCAL1	has-miR-495-3p	5.14627	5.91821	5.02037	5.07108	5.00871	4.85845	3.16766	2.16963	4.50434		4.50434
HOXC13-AS	has-miR-495-3p	3.5468	4.07882	4.28147	4.32471	4.27002	4.14192	7.07965	4.84907	4.34863		4.34863
LINC02837	has-miR-495-3p	4.36442	5.01908	3.60827	3.64472	3.60327	3.49517	6.80033	4.65776	4.20418		4.20418
LINC00392	has-miR-495-3p	4.57116	5.25684	3.84406	3.88289	3.86926	3.75318	5.72062	3.91823	4.20278		4.20278
LINC02466	has-miR-495-3p	4.41689	5.07942	3.90528	3.94473	3.88793	3.77129	5.64924	3.86935	4.1662		4.1662
LINC01614	has-miR-495-3p	3.94007	4.53108	4.07174	4.11287	4.24022	4.11301	5.30387	3.63279	4.09744		4.09744
LINC01234	has-miR-495-3p	5.44526	6.26205	3.16559	3.19757	3.19407	3.09824	4.76867	3.26622	3.95602		3.95602
