# Supplementary material for: VAV2-associated ncRNA network in the focal adhesion pathway is dysregulated in laryngeal squamous cell carcinoma
Source: Discov Oncol. 2026 May 27;17:1064. doi: 10.1007/s12672-026-05181-z (PMC13391986; doi:10.1007/s12672-026-05181-z)
Supplement: Supplementary file 3 — Supplementary Material 3 [file 12672_2026_5181_MOESM3_ESM.xlsx]

## Sheet: Sheet1
lncRNA	miRNA	GSE133632	Normalized GSE133632	GSE137308	Normalized GSE137308	Starebase	Mean GSE	Score
LOC107985634	has-miR-449b-5p	2.14502	4.51583	6.91847	6.34722		5.43152	5.43152
LCAL1	has-miR-449b-5p	3.19075	6.71737	4.38441	4.0224		5.36988	5.36988
LOC105373791	has-miR-449b-5p	2.49434	5.25125	3.27791	3.00725		4.12925	4.12925
LINC00665	has-miR-449b-5p	1.16237	2.44709	1.60385	1.47142	1	2.95926	3.95926
TERC	has-miR-449b-5p	2.30254	4.84745	3.27026	3.00023		3.92384	3.92384
C5orf34-AS1	has-miR-449b-5p	2.62303	5.52218	2.2298	2.04569		3.78393	3.78393
LINC02569	has-miR-449b-5p	1.871	3.93895	3.61352	3.31516		3.62706	3.62706
LOC105374308	has-miR-449b-5p	1.94865	4.10242	3.3833	3.10394		3.60318	3.60318
LOC101929748	has-miR-449b-5p	1.89441	3.98824	3.24043	2.97288		3.48056	3.48056
MYH9-DT	has-miR-449b-5p	2.1781	4.58548	2.37042	2.1747		3.38009	3.38009
DNAH17-AS1	has-miR-449b-5p	1.94381	4.09222	2.58208	2.36888		3.23055	3.23055
PLA2G4E-AS1	has-miR-449b-5p	1.10327	2.32267	4.46578	4.09705		3.20986	3.20986
